# Supplementary material for: Fusobacterium nucleatum promotes chemoresistance to 5-fluorouracil by upregulation of BIRC3 expression in colorectal cancer
Source: J Exp Clin Cancer Res. 2019 Jan 10;38:14. doi: 10.1186/s13046-018-0985-y (PMC6327560; doi:10.1186/s13046-018-0985-y)
Supplement: Supplementary file 1 — Table S1. Primer sequences of qPCR and ChIP-qPCR and siRNA sequences used in the study. (XLSX 10 kb) [file 13046_2018_985_MOESM1_ESM.xlsx]

## Sheet: Sheet1
Primer sequence	Forward （5'-3' ）	Reverse （5'-3' )
BIRC3	AAGCTACCTCTCAGCCTACTTT	CCACTGTTTTCTGTACCCGGA
TLR4	TGGGGCATATCAGAGCCTAA	CACAGCCACCAGCTTCTGTA
MYD88	CCGCCTGTCTCTGTTCTTG	GTCCGCTTGTGTCTCCAGTT
GAPDH	GGAGCGAGATCCCTCCAAAAT	GGCTGTTGTCATACTTCTCATGG
Fn	CAACCATTACTTTAACTCTACCATGTTCA	GTTGACTTTACAGAAGGAGATTATGTAAAAATC
PGT	ATCCCCAAAGCACCTGGTTT	AGAGGCCAAGATAGTCCTGGTAA
BIRC3- for ChIP	GTGTGTGTGGTTATTACCGC	AGCAAGGACAAGCCCAGTCT
Upstream promoter- for ChIP	GTCCAGTTTGCTTGGCTGT	AGGCATCTCCACAGGTAGGT
Sequence of siRNA
	Sense （5'-3' ）	Antisense （5'-3' )
BIRC3 siRNA	GGAUAAUGCUAUGUCAGAATT	UUCUGACAUAGCAUUAUCCTT
TLR4 siRNA	GGGCUUAGAACAACUAGAATT	UUCUAGUUGUUCUAAGCCCTT
P65 siRNA	GCCCUAUCCCUUUACGUCATT	UGACGUAAAGGGAUAGGGCTT
Control siRNA	UUCUCCGAACGUGUCACGUTT	ACGUGACACGUUCGGAGAATT
