# Supplementary material for: Fusobacterium nucleatum promotes chemoresistance to 5-fluorouracil by upregulation of BIRC3 expression in colorectal cancer
Source: J Exp Clin Cancer Res. 2019 Jan 10;38:14. doi: 10.1186/s13046-018-0985-y (PMC6327560; doi:10.1186/s13046-018-0985-y)
Supplement: Supplementary file 2 — Table S2. Information of antibody used in the study. (XLSX 9 kb) [file 13046_2018_985_MOESM2_ESM.xlsx]

## Sheet: supplementary table 4
Reagents or Resource	Source	Cat NO
c-IAP2 (58C7) Rabbit mAb	Cell Signaling Technology	3130S
Anti-cIAP1 antibody [EPR4673]	Abcam	ab108361
Anti-XIAP (phospho S87) antibody [EPR572(N)]	Abcam	ab175935
Anti-Survivin antibody [EP2880Y]	Abcam	ab76424
Anti-active Caspase-3 antibody [E83-77]	Abcam	ab32042
Anti-Cleaved PARP1 antibody [E51]	Abcam	ab32064
NF-κB p65 (D14E12) XP® Rabbit mAb	Cell Signaling Technology	8242T
Phospho-NF-κB p65 (Ser536) (93H1) Rabbit mAb	Cell Signaling Technology	3033T
Anti-TLR4 antibody	Abcam	ab13556
Anti-MyD88 antibody [EPR590(N)]	Abcam	ab133739
GAPDH antibody	Beyotime	AG019
